# Supplementary material for: Overlap Syndrome of Primary Sjögren Syndrome with Antineutrophil Cytoplasmic Antibody (ANCA)-Associated Vasculitis Based on the American College of Rheumatology (ACR)/European Alliance of Associations for Rheumatology (EULAR) Criteria
Source: Diagnostics (Basel). 2025 Apr 25;15(9):1099. doi: 10.3390/diagnostics15091099 (PMC12071592; doi:10.3390/diagnostics15091099)
Supplement: Supplementary file 1 [file diagnostics-15-01099-s001.zip]

Archive with 5 entries (5 files):
- SUPPLEMENTARY TABLE S1(OS-pSS-AAV).pdf
- SUPPLEMENTARY TABLE S2(OS-pSS-AAV).pdf
- SUPPLEMENTARY TABLE S3(OS-pSS-AAV).pdf
- SUPPLEMENTARY TABLE S4(OS-pSS-AAV).pdf
- SUPPLEMENTARY TABLE S5(OS-pSS-AAV).pdf
